# Supplementary material for: A Causal Relationship between Type 2 Diabetes and Candidiasis through Two-Sample Mendelian Randomization Analysis
Source: Microorganisms. 2024 Sep 30;12(10):1984. doi: 10.3390/microorganisms12101984 (PMC11509823; doi:10.3390/microorganisms12101984)
Supplement: Supplementary file 1 [file microorganisms-12-01984-s001.zip]

Archive with 1 entries (1 files):
- Table S1, S2, and S3.xlsx
