# Supplementary material for: A Causal Relationship between Type 2 Diabetes and Candidiasis through Two-Sample Mendelian Randomization Analysis
Source: Microorganisms. 2024 Sep 30;12(10):1984. doi: 10.3390/microorganisms12101984 (PMC11509823; doi:10.3390/microorganisms12101984)
Supplement: Supplementary file 1 [file microorganisms-12-01984-s001.zip › Table S1, S2, and S3.xlsx]

## Sheet: Table S1
Table S1 SNPs associated with T2D
No.	SNP	effect_allele.exposure	other_allele.exposure	effect_allele.outcome	other_allele.outcome	beta.exposure	beta.outcome	eaf.exposure	eaf.outcome	remove	palindromic	ambiguous	id.outcome	chr	pos	se.outcome	samplesize.outcome	pval.outcome	proxy.outcome	target_snp.outcome	proxy_snp.outcome	target_a1.outcome	target_a2.outcome	proxy_a1.outcome	proxy_a2.outcome	chr.exposure	pos.exposure	se.exposure	pval.exposure	samplesize.exposure	id.exposure
1	rs1002389	G	C	G	C	-0.0511	-0.0097	0.392781	0.3157	FALSE	TRUE	FALSE	finn-b-AB1_CANDIDIASIS	7	156968323	0.0344	216831	0.7778	NA	NA	NA	NA	NA	NA	NA	7	156968323	0.0064	2.20394e-15	490089	ebi-a-GCST90018926
2	rs10062657	A	C	A	C	-0.0417	-0.027	0.799903	0.7784	FALSE	FALSE	FALSE	finn-b-AB1_CANDIDIASIS	5	95867908	0.0388	216831	0.4855	NA	NA	NA	NA	NA	NA	NA	5	95867908	0.0075	2.59197e-08	490089	ebi-a-GCST90018926
3	rs10169613	T	C	T	C	-0.0386	0.0022	0.446602	0.4468	FALSE	FALSE	FALSE	finn-b-AB1_CANDIDIASIS	2	111934977	0.0322	216831	0.9456	NA	NA	NA	NA	NA	NA	NA	2	111934977	0.0063	1.16201e-09	490089	ebi-a-GCST90018926
4	rs10173251	G	C	G	C	-0.1062	0.1452	0.11235	0.06722	FALSE	TRUE	FALSE	finn-b-AB1_CANDIDIASIS	2	43529508	0.064	216831	0.0233598	NA	NA	NA	NA	NA	NA	NA	2	43529508	0.0141	5.86003e-14	490089	ebi-a-GCST90018926
5	rs10201401	A	G	A	G	0.0421	0.0012	0.787528	0.8352	FALSE	FALSE	FALSE	finn-b-AB1_CANDIDIASIS	2	44810480	0.0433	216831	0.9779	NA	NA	NA	NA	NA	NA	NA	2	44810480	0.0075	1.75501e-08	490089	ebi-a-GCST90018926
6	rs10268294	A	C	A	C	0.0454	0.0312	0.796446	0.7241	FALSE	FALSE	FALSE	finn-b-AB1_CANDIDIASIS	7	1873406	0.0357	216831	0.3819	NA	NA	NA	NA	NA	NA	NA	7	1873406	0.0081	2.53898e-08	490089	ebi-a-GCST90018926
7	rs10408179	C	T	C	T	-0.0675	-0.0029	0.38792	0.4466	FALSE	FALSE	FALSE	finn-b-AB1_CANDIDIASIS	19	46157004	0.0322	216831	0.9288	NA	NA	NA	NA	NA	NA	NA	19	46157004	0.0067	1.33107e-23	490089	ebi-a-GCST90018926
8	rs1046316	G	A	G	A	0.0999	0.0655	0.745203	0.6116	FALSE	FALSE	FALSE	finn-b-AB1_CANDIDIASIS	4	6304087	0.0329	216831	0.0465801	NA	NA	NA	NA	NA	NA	NA	4	6304087	0.0087	1.62817e-30	490089	ebi-a-GCST90018926
9	rs10830963	G	C	G	C	0.0504	0.0889	0.330035	0.3567	FALSE	TRUE	FALSE	finn-b-AB1_CANDIDIASIS	11	92708710	0.0334	216831	0.00781304	NA	NA	NA	NA	NA	NA	NA	11	92708710	0.0065	1.19702e-14	490089	ebi-a-GCST90018926
10	rs10900325	C	T	C	T	-0.0557	-0.0661	0.841826	0.843	FALSE	FALSE	FALSE	finn-b-AB1_CANDIDIASIS	1	146692174	0.044	216831	0.133	NA	NA	NA	NA	NA	NA	NA	1	146692174	0.0082	8.75185e-12	490089	ebi-a-GCST90018926
11	rs10938398	A	G	A	G	0.0491	0.0027	0.406542	0.473	FALSE	FALSE	FALSE	finn-b-AB1_CANDIDIASIS	4	45186139	0.032	216831	0.9319	NA	NA	NA	NA	NA	NA	NA	4	45186139	0.0065	5.39014e-14	490089	ebi-a-GCST90018926
12	rs10950494	A	G	A	G	0.0361	0.0099	0.450764	0.494	FALSE	FALSE	FALSE	finn-b-AB1_CANDIDIASIS	7	13892902	0.032	216831	0.756401	NA	NA	NA	NA	NA	NA	NA	7	13892902	0.0063	1.07701e-08	490089	ebi-a-GCST90018926
13	rs10965250	A	G	A	G	-0.1644	-0.0342	0.235558	0.1432	FALSE	FALSE	FALSE	finn-b-AB1_CANDIDIASIS	9	22133284	0.0456	216831	0.4523	NA	NA	NA	NA	NA	NA	NA	9	22133284	0.0073	7.72681e-114	490089	ebi-a-GCST90018926
14	rs1117610	T	A	T	A	0.0418	0.0275	0.312695	0.1992	FALSE	TRUE	FALSE	finn-b-AB1_CANDIDIASIS	7	150541189	0.0402	216831	0.493	NA	NA	NA	NA	NA	NA	NA	7	150541189	0.0069	1.66299e-09	490089	ebi-a-GCST90018926
15	rs112108223	A	G	A	G	-0.2373	-0.016	0.0147015	0.02235	FALSE	FALSE	FALSE	finn-b-AB1_CANDIDIASIS	12	4271088	0.1095	216831	0.8836	NA	NA	NA	NA	NA	NA	NA	12	4271088	0.0344	5.52077e-12	490089	ebi-a-GCST90018926
16	rs11257655	T	C	T	C	0.1084	0.0043	0.281992	0.2649	FALSE	FALSE	FALSE	finn-b-AB1_CANDIDIASIS	10	12307894	0.0365	216831	0.9055	NA	NA	NA	NA	NA	NA	NA	10	12307894	0.0069	2.36211e-55	490089	ebi-a-GCST90018926
17	rs1127215	T	C	T	C	-0.042	-0.0459	0.368543	0.3495	FALSE	FALSE	FALSE	finn-b-AB1_CANDIDIASIS	1	117532790	0.0335	216831	0.1704	NA	NA	NA	NA	NA	NA	NA	1	117532790	0.0066	2.537e-10	490089	ebi-a-GCST90018926
18	rs1128249	T	G	T	G	-0.0786	0.0052	0.300292	0.348	FALSE	FALSE	FALSE	finn-b-AB1_CANDIDIASIS	2	165528624	0.0336	216831	0.876	NA	NA	NA	NA	NA	NA	NA	2	165528624	0.0078	9.29822e-24	490089	ebi-a-GCST90018926
19	rs113082607	C	A	C	A	0.0895	-0.1417	0.0312395	0.004425	FALSE	FALSE	FALSE	finn-b-AB1_CANDIDIASIS	10	12404298	0.2431	216831	0.56	TRUE	rs113082607	rs11257738	C	A	A	G	10	12403619	0.0162	3.03298e-08	490089	ebi-a-GCST90018926
20	rs114322470	G	T	G	T	-0.2281	0.0171	0.0204657	0.02357	FALSE	FALSE	FALSE	finn-b-AB1_CANDIDIASIS	10	114736670	0.1053	216831	0.8709	NA	NA	NA	NA	NA	NA	NA	10	114736670	0.0301	3.23296e-14	490089	ebi-a-GCST90018926
21	rs115018313	C	T	C	T	0.284	0.0863	0.0309476	0.05247	FALSE	FALSE	FALSE	finn-b-AB1_CANDIDIASIS	6	32710407	0.0731	216831	0.2377	NA	NA	NA	NA	NA	NA	NA	6	32710407	0.0238	7.30466e-33	490089	ebi-a-GCST90018926
22	rs11514706	C	A	C	A	0.0601	-0.0046	0.500501	0.4077	FALSE	FALSE	FALSE	finn-b-AB1_CANDIDIASIS	7	15059272	0.0326	216831	0.889	NA	NA	NA	NA	NA	NA	NA	7	15059272	0.0063	8.5487e-22	490089	ebi-a-GCST90018926
23	rs11607147	C	T	C	T	-0.0411	-0.0404	0.684232	0.7828	FALSE	FALSE	FALSE	finn-b-AB1_CANDIDIASIS	11	65346178	0.0392	216831	0.3024	NA	NA	NA	NA	NA	NA	NA	11	65346178	0.0068	1.76401e-09	490089	ebi-a-GCST90018926
24	rs11651052	G	A	G	A	-0.091	-0.0063	0.589657	0.6478	FALSE	FALSE	FALSE	finn-b-AB1_CANDIDIASIS	17	36102381	0.0335	216831	0.8513	NA	NA	NA	NA	NA	NA	NA	17	36102381	0.0065	5.34687e-44	490089	ebi-a-GCST90018926
25	rs11680058	A	G	A	G	0.0633	0.0143	0.879274	0.8983	FALSE	FALSE	FALSE	finn-b-AB1_CANDIDIASIS	2	16574669	0.0547	216831	0.793699	NA	NA	NA	NA	NA	NA	NA	2	16574669	0.0108	4.37804e-09	490089	ebi-a-GCST90018926
26	rs116947250	A	T	A	T	0.0849	-0.0936	0.031514	0.009828	FALSE	TRUE	FALSE	finn-b-AB1_CANDIDIASIS	5	49673818	0.1632	216831	0.5661	NA	NA	NA	NA	NA	NA	NA	5	49673818	0.0155	3.926e-08	490089	ebi-a-GCST90018926
27	rs117430555	T	G	T	G	0.1366	0.006	0.0336968	0.03825	FALSE	FALSE	FALSE	finn-b-AB1_CANDIDIASIS	15	57610146	0.0838	216831	0.943	NA	NA	NA	NA	NA	NA	NA	15	57610146	0.0235	5.96101e-09	490089	ebi-a-GCST90018926
28	rs11802899	A	C	A	C	-0.0497	-0.0386	0.817422	0.8561	FALSE	FALSE	FALSE	finn-b-AB1_CANDIDIASIS	1	22112174	0.0455	216831	0.3961	NA	NA	NA	NA	NA	NA	NA	1	22112174	0.0077	1.088e-10	490089	ebi-a-GCST90018926
29	rs11819995	T	C	T	C	0.0493	0.0407	0.213049	0.1581	FALSE	FALSE	FALSE	finn-b-AB1_CANDIDIASIS	11	128389391	0.0439	216831	0.3539	NA	NA	NA	NA	NA	NA	NA	11	128389391	0.0077	1.265e-10	490089	ebi-a-GCST90018926
30	rs11846158	G	A	G	A	0.037	0.0171	0.283548	0.2698	FALSE	FALSE	FALSE	finn-b-AB1_CANDIDIASIS	14	103292959	0.036	216831	0.634501	NA	NA	NA	NA	NA	NA	NA	14	103292959	0.0068	4.88596e-08	490089	ebi-a-GCST90018926
31	rs12001437	C	T	C	T	0.0367	0.0215	0.413559	0.3538	FALSE	FALSE	FALSE	finn-b-AB1_CANDIDIASIS	9	34074476	0.0335	216831	0.5201	NA	NA	NA	NA	NA	NA	NA	9	34074476	0.0064	1.01501e-08	490089	ebi-a-GCST90018926
32	rs12108088	A	G	A	G	-0.0365	-0.0137	0.439211	0.3036	FALSE	FALSE	FALSE	finn-b-AB1_CANDIDIASIS	3	64722045	0.0348	216831	0.6941	NA	NA	NA	NA	NA	NA	NA	3	64722045	0.0065	2.21202e-08	490089	ebi-a-GCST90018926
33	rs1215468	G	A	G	A	-0.0749	-0.0236	0.287639	0.2973	FALSE	FALSE	FALSE	finn-b-AB1_CANDIDIASIS	13	80707429	0.035	216831	0.4996	NA	NA	NA	NA	NA	NA	NA	13	80707429	0.0069	3.91291e-27	490089	ebi-a-GCST90018926
34	rs12441261	A	C	A	C	-0.0435	0.0116	0.248102	0.1526	FALSE	FALSE	FALSE	finn-b-AB1_CANDIDIASIS	15	93834743	0.0446	216831	0.7951	NA	NA	NA	NA	NA	NA	NA	15	93834743	0.0074	4.50298e-09	490089	ebi-a-GCST90018926
35	rs12453376	G	A	G	A	0.0581	-0.0032	0.2041	0.1916	FALSE	FALSE	FALSE	finn-b-AB1_CANDIDIASIS	17	4032785	0.0407	216831	0.9374	NA	NA	NA	NA	NA	NA	NA	17	4032785	0.0076	2.33292e-14	490089	ebi-a-GCST90018926
36	rs12546365	C	T	C	T	-0.0381	-0.0365	0.55818	0.5133	FALSE	FALSE	FALSE	finn-b-AB1_CANDIDIASIS	8	95911477	0.0319	216831	0.253	NA	NA	NA	NA	NA	NA	NA	8	95911477	0.0065	4.65704e-09	490089	ebi-a-GCST90018926
37	rs12578595	T	C	T	C	-0.0715	0.028	0.222896	0.1736	FALSE	FALSE	FALSE	finn-b-AB1_CANDIDIASIS	12	27964996	0.0422	216831	0.5073	NA	NA	NA	NA	NA	NA	NA	12	27964996	0.0073	1.72584e-22	490089	ebi-a-GCST90018926
38	rs1260326	C	T	C	T	0.071	0.054	0.571429	0.6493	FALSE	FALSE	FALSE	finn-b-AB1_CANDIDIASIS	2	27730940	0.0336	216831	0.1082	NA	NA	NA	NA	NA	NA	NA	2	27730940	0.0064	6.44021e-29	490089	ebi-a-GCST90018926
39	rs12625671	C	T	C	T	0.0565	-0.0376	0.203237	0.1438	FALSE	FALSE	FALSE	finn-b-AB1_CANDIDIASIS	20	42994812	0.0456	216831	0.4094	NA	NA	NA	NA	NA	NA	NA	20	42994812	0.0076	1.0539e-13	490089	ebi-a-GCST90018926
40	rs12692723	G	C	G	C	0.0436	0.0668	0.311541	0.2608	FALSE	TRUE	FALSE	finn-b-AB1_CANDIDIASIS	2	165437736	0.0369	216831	0.0698795	NA	NA	NA	NA	NA	NA	NA	2	165437736	0.0068	1.798e-10	490089	ebi-a-GCST90018926
41	rs12698897	A	T	A	T	0.0586	0.0511	0.256189	0.2586	FALSE	TRUE	FALSE	finn-b-AB1_CANDIDIASIS	7	69783013	0.0366	216831	0.1627	NA	NA	NA	NA	NA	NA	NA	7	69783013	0.0071	1.2331e-16	490089	ebi-a-GCST90018926
42	rs12763565	G	T	G	T	0.0624	-0.0523	0.134488	0.1823	FALSE	FALSE	FALSE	finn-b-AB1_CANDIDIASIS	10	94520143	0.0414	216831	0.2063	NA	NA	NA	NA	NA	NA	NA	10	94520143	0.01	4.49997e-10	490089	ebi-a-GCST90018926
43	rs12910361	G	A	G	A	0.0696	0.0028	0.62609	0.6763	FALSE	FALSE	FALSE	finn-b-AB1_CANDIDIASIS	15	77782335	0.0343	216831	0.9353	NA	NA	NA	NA	NA	NA	NA	15	77782335	0.0066	3.87525e-26	490089	ebi-a-GCST90018926
44	rs13073970	T	G	T	G	-0.0499	-0.0024	0.193647	0.1767	FALSE	FALSE	FALSE	finn-b-AB1_CANDIDIASIS	3	170630520	0.042	216831	0.9548	NA	NA	NA	NA	NA	NA	NA	3	170630520	0.008	4.99103e-10	490089	ebi-a-GCST90018926
45	rs13086642	A	G	A	G	-0.0599	0.0168	0.092455	0.09151	FALSE	FALSE	FALSE	finn-b-AB1_CANDIDIASIS	3	187705040	0.0552	216831	0.7605	NA	NA	NA	NA	NA	NA	NA	3	187705040	0.0101	3.53704e-09	490089	ebi-a-GCST90018926
46	rs13162708	T	C	T	C	0.0546	-0.0687	0.208377	0.108	FALSE	FALSE	FALSE	finn-b-AB1_CANDIDIASIS	5	87943345	0.0514	216831	0.1815	NA	NA	NA	NA	NA	NA	NA	5	87943345	0.0075	4.28253e-13	490089	ebi-a-GCST90018926
47	rs13266634	T	C	T	C	-0.1053	0.0336	0.348803	0.3765	FALSE	FALSE	FALSE	finn-b-AB1_CANDIDIASIS	8	118184783	0.033	216831	0.3085	NA	NA	NA	NA	NA	NA	NA	8	118184783	0.0065	1.96698e-59	490089	ebi-a-GCST90018926
48	rs13292347	C	T	C	T	-0.0727	0.0145	0.0708271	0.1205	FALSE	FALSE	FALSE	finn-b-AB1_CANDIDIASIS	9	81908202	0.0493	216831	0.7681	NA	NA	NA	NA	NA	NA	NA	9	81908202	0.0122	2.56502e-09	490089	ebi-a-GCST90018926
49	rs1362891	A	G	A	G	-0.0821	0.1652	0.0714984	0.08506	FALSE	FALSE	FALSE	finn-b-AB1_CANDIDIASIS	8	41666299	0.0575	216831	0.00405499	NA	NA	NA	NA	NA	NA	NA	8	41666299	0.0117	2.08209e-12	490089	ebi-a-GCST90018926
50	rs139722172	G	C	G	C	-0.0786	-0.0711	0.186009	0.1876	FALSE	TRUE	FALSE	finn-b-AB1_CANDIDIASIS	7	102410477	0.0413	216831	0.0852197	NA	NA	NA	NA	NA	NA	NA	7	102410477	0.0111	1.81719e-12	490089	ebi-a-GCST90018926
51	rs140896965	T	C	T	C	-0.2313	-0.0262	0.0187073	0.04997	FALSE	FALSE	FALSE	finn-b-AB1_CANDIDIASIS	20	57648366	0.0739	216831	0.723	NA	NA	NA	NA	NA	NA	NA	20	57648366	0.0279	1.25401e-16	490089	ebi-a-GCST90018926
52	rs141330165	T	C	T	C	-0.1202	-0.1578	0.0560573	0.06931	FALSE	FALSE	FALSE	finn-b-AB1_CANDIDIASIS	4	85299808	0.0637	216831	0.0132501	NA	NA	NA	NA	NA	NA	NA	4	85299808	0.0168	8.50942e-13	490089	ebi-a-GCST90018926
53	rs142682088	A	G	A	G	-0.1263	-0.1302	0.0401343	0.04145	FALSE	FALSE	FALSE	finn-b-AB1_CANDIDIASIS	22	30170655	0.0802	216831	0.1046	NA	NA	NA	NA	NA	NA	NA	22	30170655	0.0217	6.02005e-09	490089	ebi-a-GCST90018926
54	rs143708136	T	C	T	C	0.2321	-0.0162	0.0116967	0.007571	FALSE	FALSE	FALSE	finn-b-AB1_CANDIDIASIS	16	12185129	0.1864	216831	0.9305	NA	NA	NA	NA	NA	NA	NA	16	12185129	0.042	3.2e-08	490089	ebi-a-GCST90018926
55	rs146733600	T	C	T	C	0.1974	0.1866	0.0153401	0.01214	FALSE	FALSE	FALSE	finn-b-AB1_CANDIDIASIS	6	32573760	0.1534	216831	0.224	NA	NA	NA	NA	NA	NA	NA	6	32573760	0.036	4.13105e-08	490089	ebi-a-GCST90018926
56	rs149336329	T	G	T	G	-0.1063	0.0225	0.0459427	0.02468	FALSE	FALSE	FALSE	finn-b-AB1_CANDIDIASIS	15	52587740	0.1037	216831	0.8283	NA	NA	NA	NA	NA	NA	NA	15	52587740	0.0148	7.97444e-13	490089	ebi-a-GCST90018926
57	rs1515104	A	T	A	T	0.0754	-0.0571	0.719318	0.6391	FALSE	TRUE	FALSE	finn-b-AB1_CANDIDIASIS	2	227092405	0.0332	216831	0.0856091	NA	NA	NA	NA	NA	NA	NA	2	227092405	0.0078	6.5675e-22	490089	ebi-a-GCST90018926
58	rs1567353	G	C	G	C	0.0403	-0.0023	0.340343	0.3353	FALSE	TRUE	FALSE	finn-b-AB1_CANDIDIASIS	9	1033773	0.0338	216831	0.9448	NA	NA	NA	NA	NA	NA	NA	9	1033773	0.0065	7.24703e-10	490089	ebi-a-GCST90018926
59	rs1574285	T	G	T	G	-0.065	0.0125	0.583008	0.5595	FALSE	FALSE	FALSE	finn-b-AB1_CANDIDIASIS	9	4283137	0.0322	216831	0.698499	NA	NA	NA	NA	NA	NA	NA	9	4283137	0.0063	1.17301e-24	490089	ebi-a-GCST90018926
60	rs17036160	T	C	T	C	-0.1092	-0.0342	0.105331	0.1713	FALSE	FALSE	FALSE	finn-b-AB1_CANDIDIASIS	3	12329783	0.0425	216831	0.4205	NA	NA	NA	NA	NA	NA	NA	3	12329783	0.0112	1.73301e-22	490089	ebi-a-GCST90018926
61	rs1707498	A	C	A	C	-0.0499	-0.0408	0.449132	0.4338	FALSE	FALSE	FALSE	finn-b-AB1_CANDIDIASIS	12	71478626	0.0322	216831	0.2057	NA	NA	NA	NA	NA	NA	NA	12	71478626	0.0063	1.47197e-15	490089	ebi-a-GCST90018926
62	rs17101591	T	C	T	C	-0.0683	-0.1961	0.0577437	0.0254	FALSE	FALSE	FALSE	finn-b-AB1_CANDIDIASIS	10	122947203	0.1022	216831	0.0549997	NA	NA	NA	NA	NA	NA	NA	10	122947203	0.0114	2.41301e-09	490089	ebi-a-GCST90018926
63	rs17168486	T	C	T	C	0.0626	0.0002	0.238504	0.1982	FALSE	FALSE	FALSE	finn-b-AB1_CANDIDIASIS	7	14898282	0.0402	216831	0.9961	NA	NA	NA	NA	NA	NA	NA	7	14898282	0.0071	1.5729e-18	490089	ebi-a-GCST90018926
64	rs17496664	T	C	T	C	-0.0468	-0.0601	0.277089	0.2973	FALSE	FALSE	FALSE	finn-b-AB1_CANDIDIASIS	6	76199697	0.035	216831	0.0860201	NA	NA	NA	NA	NA	NA	NA	6	76199697	0.0085	3.66404e-08	490089	ebi-a-GCST90018926
65	rs1776899	A	G	A	G	0.0899	0.0689	0.943992	0.9798	FALSE	FALSE	FALSE	finn-b-AB1_CANDIDIASIS	6	34193230	0.1153	216831	0.5499	NA	NA	NA	NA	NA	NA	NA	6	34193230	0.012	7.6366e-14	490089	ebi-a-GCST90018926
66	rs1794138	G	T	G	T	-0.0449	-0.0037	0.516893	0.497	FALSE	FALSE	FALSE	finn-b-AB1_CANDIDIASIS	11	49910841	0.0637	216831	0.9533	NA	NA	NA	NA	NA	NA	NA	11	49910841	0.0078	6.93298e-09	490089	ebi-a-GCST90018926
67	rs1861410	T	C	T	C	-0.0372	-0.006	0.573342	0.5985	FALSE	FALSE	FALSE	finn-b-AB1_CANDIDIASIS	2	58933591	0.0326	216831	0.854	NA	NA	NA	NA	NA	NA	NA	2	58933591	0.0064	4.66896e-09	490089	ebi-a-GCST90018926
68	rs1966265	A	G	A	G	-0.0465	-0.0204	0.322278	0.22	FALSE	FALSE	FALSE	finn-b-AB1_CANDIDIASIS	5	176516631	0.0386	216831	0.5974	NA	NA	NA	NA	NA	NA	NA	5	176516631	0.0068	6.92468e-12	490089	ebi-a-GCST90018926
69	rs1977832	T	G	T	G	-0.1118	0.0229	0.502983	0.4766	FALSE	FALSE	FALSE	finn-b-AB1_CANDIDIASIS	10	94463779	0.032	216831	0.4732	NA	NA	NA	NA	NA	NA	NA	10	94463779	0.0065	2.73401e-65	490089	ebi-a-GCST90018926
70	rs2010825	C	T	C	T	0.0411	-0.0353	0.519789	0.4978	FALSE	FALSE	FALSE	finn-b-AB1_CANDIDIASIS	7	44188220	0.0321	216831	0.2719	NA	NA	NA	NA	NA	NA	NA	7	44188220	0.0063	8.62184e-11	490089	ebi-a-GCST90018926
71	rs2034761	G	T	G	T	-0.0375	-0.0103	0.429369	0.3555	FALSE	FALSE	FALSE	finn-b-AB1_CANDIDIASIS	2	234364426	0.0334	216831	0.758099	NA	NA	NA	NA	NA	NA	NA	2	234364426	0.0063	3.28897e-09	490089	ebi-a-GCST90018926
72	rs2115107	A	G	A	G	0.0451	0.0153	0.372125	0.368	FALSE	FALSE	FALSE	finn-b-AB1_CANDIDIASIS	19	7968168	0.0332	216831	0.6443	NA	NA	NA	NA	NA	NA	NA	19	7968168	0.0065	4.69786e-12	490089	ebi-a-GCST90018926
73	rs2237897	T	C	T	C	-0.2678	-0.0664	0.249812	0.08138	FALSE	FALSE	FALSE	finn-b-AB1_CANDIDIASIS	11	2858546	0.0589	216831	0.2598	NA	NA	NA	NA	NA	NA	NA	11	2858546	0.009	1.2388e-196	490089	ebi-a-GCST90018926
74	rs2270162	G	C	G	C	0.0683	-0.0871	0.0724056	0.05744	FALSE	TRUE	FALSE	finn-b-AB1_CANDIDIASIS	7	69061966	0.0691	216831	0.2076	NA	NA	NA	NA	NA	NA	NA	7	69061966	0.0107	2.09701e-10	490089	ebi-a-GCST90018926
75	rs2382249	G	A	G	A	-0.0465	0.0035	0.217601	0.1765	FALSE	FALSE	FALSE	finn-b-AB1_CANDIDIASIS	2	149529095	0.0421	216831	0.9332	TRUE	rs2382249	rs13022974	G	A	G	A	2	149515723	0.0082	1.28499e-08	490089	ebi-a-GCST90018926
76	rs2578011	T	C	T	C	-0.0693	-0.0099	0.204526	0.2283	FALSE	FALSE	FALSE	finn-b-AB1_CANDIDIASIS	3	64004819	0.0382	216831	0.7964	NA	NA	NA	NA	NA	NA	NA	3	64004819	0.0074	1.05999e-20	490089	ebi-a-GCST90018926
77	rs2583938	A	T	A	T	0.0692	-0.0837	0.185271	0.1168	FALSE	TRUE	FALSE	finn-b-AB1_CANDIDIASIS	12	66215214	0.0501	216831	0.0945105	NA	NA	NA	NA	NA	NA	NA	12	66215214	0.0077	2.96415e-19	490089	ebi-a-GCST90018926
78	rs2648731	A	G	A	G	0.0647	0.0252	0.240353	0.19	FALSE	FALSE	FALSE	finn-b-AB1_CANDIDIASIS	5	52072194	0.0407	216831	0.536	NA	NA	NA	NA	NA	NA	NA	5	52072194	0.0072	3.46897e-19	490089	ebi-a-GCST90018926
79	rs2706710	T	C	T	C	0.0495	-0.036	0.161364	0.1621	FALSE	FALSE	FALSE	finn-b-AB1_CANDIDIASIS	17	65641651	0.0436	216831	0.4083	NA	NA	NA	NA	NA	NA	NA	17	65641651	0.0088	1.962e-08	490089	ebi-a-GCST90018926
80	rs2796441	A	G	A	G	-0.0679	0.0534	0.472771	0.4176	FALSE	FALSE	FALSE	finn-b-AB1_CANDIDIASIS	9	84308948	0.0324	216831	0.0992202	NA	NA	NA	NA	NA	NA	NA	9	84308948	0.0063	1.10892e-26	490089	ebi-a-GCST90018926
81	rs2815625	A	C	A	C	0.0348	0.0155	0.453483	0.4237	FALSE	FALSE	FALSE	finn-b-AB1_CANDIDIASIS	10	12598322	0.0325	216831	0.6341	NA	NA	NA	NA	NA	NA	NA	10	12598322	0.0063	3.50098e-08	490089	ebi-a-GCST90018926
82	rs28375915	A	G	A	G	-0.0498	-0.0163	0.476839	0.4456	FALSE	FALSE	FALSE	finn-b-AB1_CANDIDIASIS	22	50419266	0.0323	216831	0.6131	TRUE	rs28375915	rs145095295	A	G	T	C	22	50354255	0.0077	1.20701e-10	490089	ebi-a-GCST90018926
83	rs28637955	G	A	G	A	-0.067	0.0128	0.373478	0.344	FALSE	FALSE	FALSE	finn-b-AB1_CANDIDIASIS	20	62459171	0.0339	216831	0.705801	TRUE	rs28637955	rs6062546	G	A	T	C	20	62447327	0.0118	1.31299e-08	490089	ebi-a-GCST90018926
84	rs28642213	G	A	G	A	0.1006	-0.014	0.773252	0.6974	FALSE	FALSE	FALSE	finn-b-AB1_CANDIDIASIS	9	139248082	0.0348	216831	0.687401	NA	NA	NA	NA	NA	NA	NA	9	139248082	0.0079	3.80365e-37	490089	ebi-a-GCST90018926
85	rs3110641	G	A	G	A	0.0598	0.0091	0.76149	0.7867	FALSE	FALSE	FALSE	finn-b-AB1_CANDIDIASIS	17	36047417	0.0394	216831	0.8174	NA	NA	NA	NA	NA	NA	NA	17	36047417	0.0072	1.33506e-16	490089	ebi-a-GCST90018926
86	rs340874	C	T	C	T	0.0535	0.0037	0.493303	0.4316	FALSE	FALSE	FALSE	finn-b-AB1_CANDIDIASIS	1	214159256	0.0324	216831	0.9097	NA	NA	NA	NA	NA	NA	NA	1	214159256	0.0063	3.51075e-17	490089	ebi-a-GCST90018926
87	rs348330	A	G	A	G	-0.0539	-0.0184	0.543403	0.6443	FALSE	FALSE	FALSE	finn-b-AB1_CANDIDIASIS	1	229672955	0.0336	216831	0.5841	NA	NA	NA	NA	NA	NA	NA	1	229672955	0.0068	3.35583e-15	490089	ebi-a-GCST90018926
88	rs34872471	C	T	C	T	0.2972	0.0077	0.207525	0.2016	FALSE	FALSE	FALSE	finn-b-AB1_CANDIDIASIS	10	114754071	0.0399	216831	0.8471	NA	NA	NA	NA	NA	NA	NA	10	114754071	0.0091	1e-200	490089	ebi-a-GCST90018926
89	rs35352848	C	T	C	T	-0.0881	-0.0314	0.213447	0.3117	FALSE	FALSE	FALSE	finn-b-AB1_CANDIDIASIS	3	23455582	0.0346	216831	0.3634	NA	NA	NA	NA	NA	NA	NA	3	23455582	0.0078	1.36207e-29	490089	ebi-a-GCST90018926
90	rs35385487	G	A	G	A	-0.076	0.0378	0.11622	0.04891	FALSE	FALSE	FALSE	finn-b-AB1_CANDIDIASIS	4	1286339	0.0745	216831	0.611799	NA	NA	NA	NA	NA	NA	NA	4	1286339	0.0089	1.47096e-17	490089	ebi-a-GCST90018926
91	rs35473599	A	G	A	G	0.0553	0.0007	0.182945	0.2051	FALSE	FALSE	FALSE	finn-b-AB1_CANDIDIASIS	7	74088893	0.0396	216831	0.9861	NA	NA	NA	NA	NA	NA	NA	7	74088893	0.0093	2.66502e-09	490089	ebi-a-GCST90018926
92	rs35895680	A	C	A	C	-0.0584	-0.0416	0.24391	0.3091	FALSE	FALSE	FALSE	finn-b-AB1_CANDIDIASIS	17	47060322	0.0348	216831	0.231	NA	NA	NA	NA	NA	NA	NA	17	47060322	0.0087	2.44399e-11	490089	ebi-a-GCST90018926
93	rs35917376	A	T	A	T	0.0428	0.0382	0.717917	0.8273	FALSE	TRUE	FALSE	finn-b-AB1_CANDIDIASIS	15	75595357	0.0427	216831	0.3702	NA	NA	NA	NA	NA	NA	NA	15	75595357	0.0072	2.857e-09	490089	ebi-a-GCST90018926
94	rs3743140	A	G	A	G	0.0623	-0.0008	0.152268	0.1181	FALSE	FALSE	FALSE	finn-b-AB1_CANDIDIASIS	15	40616742	0.0496	216831	0.9875	NA	NA	NA	NA	NA	NA	NA	15	40616742	0.0082	3.83972e-14	490089	ebi-a-GCST90018926
95	rs3751297	A	G	A	G	0.052	-0.0432	0.241048	0.2891	FALSE	FALSE	FALSE	finn-b-AB1_CANDIDIASIS	12	133088165	0.0357	216831	0.2261	NA	NA	NA	NA	NA	NA	NA	12	133088165	0.0081	1.16799e-10	490089	ebi-a-GCST90018926
96	rs3764002	T	C	T	C	-0.0475	-0.0141	0.337603	0.3435	FALSE	FALSE	FALSE	finn-b-AB1_CANDIDIASIS	12	108618630	0.0337	216831	0.6761	NA	NA	NA	NA	NA	NA	NA	12	108618630	0.0065	3.89493e-13	490089	ebi-a-GCST90018926
97	rs3887925	T	C	T	C	0.053	0.0346	0.49964	0.463	FALSE	FALSE	FALSE	finn-b-AB1_CANDIDIASIS	3	186665645	0.0321	216831	0.2808	NA	NA	NA	NA	NA	NA	NA	3	186665645	0.0063	3.29989e-17	490089	ebi-a-GCST90018926
98	rs3918296	G	C	G	C	-0.1776	0.4074	0.0192566	0.005161	FALSE	TRUE	FALSE	finn-b-AB1_CANDIDIASIS	11	69459036	0.2245	216831	0.0695296	NA	NA	NA	NA	NA	NA	NA	11	69459036	0.0252	1.741e-12	490089	ebi-a-GCST90018926
99	rs39254	T	G	T	G	0.0401	-0.0355	0.46123	0.5731	FALSE	FALSE	FALSE	finn-b-AB1_CANDIDIASIS	7	89765708	0.0324	216831	0.273	NA	NA	NA	NA	NA	NA	NA	7	89765708	0.0067	2.58399e-09	490089	ebi-a-GCST90018926
100	rs392794	T	C	T	C	0.06	0.0095	0.659966	0.6829	FALSE	FALSE	FALSE	finn-b-AB1_CANDIDIASIS	5	55808342	0.0343	216831	0.782699	NA	NA	NA	NA	NA	NA	NA	5	55808342	0.0066	9.51262e-20	490089	ebi-a-GCST90018926
101	rs406767	C	T	C	T	0.0824	-0.0306	0.109092	0.1363	FALSE	FALSE	FALSE	finn-b-AB1_CANDIDIASIS	1	120554048	0.0467	216831	0.5119	NA	NA	NA	NA	NA	NA	NA	1	120554048	0.0137	1.86801e-09	490089	ebi-a-GCST90018926
102	rs4273712	G	A	G	A	0.0577	0.0195	0.320615	0.2689	FALSE	FALSE	FALSE	finn-b-AB1_CANDIDIASIS	6	126964510	0.036	216831	0.5873	NA	NA	NA	NA	NA	NA	NA	6	126964510	0.0066	2.98195e-18	490089	ebi-a-GCST90018926
103	rs429358	C	T	C	T	-0.0739	0.0338	0.14701	0.1827	FALSE	FALSE	FALSE	finn-b-AB1_CANDIDIASIS	19	45411941	0.0418	216831	0.4192	NA	NA	NA	NA	NA	NA	NA	19	45411941	0.0092	1.024e-15	490089	ebi-a-GCST90018926
104	rs4517619	G	T	G	T	0.0395	0.0343	0.384609	0.267	FALSE	FALSE	FALSE	finn-b-AB1_CANDIDIASIS	12	24090004	0.0363	216831	0.3446	NA	NA	NA	NA	NA	NA	NA	12	24090004	0.007	2.053e-08	490089	ebi-a-GCST90018926
105	rs4632135	C	T	C	T	0.0832	0.1654	0.0339896	0.009627	FALSE	FALSE	FALSE	finn-b-AB1_CANDIDIASIS	16	20337884	0.1631	216831	0.3106	NA	NA	NA	NA	NA	NA	NA	16	20337884	0.0152	4.76398e-08	490089	ebi-a-GCST90018926
106	rs4731701	T	C	T	C	-0.0484	0.0249	0.43764	0.4642	FALSE	FALSE	FALSE	finn-b-AB1_CANDIDIASIS	7	130430930	0.0321	216831	0.4383	NA	NA	NA	NA	NA	NA	NA	7	130430930	0.0065	1.3119e-13	490089	ebi-a-GCST90018926
107	rs4854343	A	G	A	G	0.0688	-0.0331	0.849205	0.8374	FALSE	FALSE	FALSE	finn-b-AB1_CANDIDIASIS	2	638107	0.0434	216831	0.4464	NA	NA	NA	NA	NA	NA	NA	2	638107	0.0091	5.22156e-14	490089	ebi-a-GCST90018926
108	rs4901812	A	G	A	G	-0.0408	0.0091	0.333674	0.2775	FALSE	FALSE	FALSE	finn-b-AB1_CANDIDIASIS	14	38800704	0.0357	216831	0.7991	NA	NA	NA	NA	NA	NA	NA	14	38800704	0.0067	1.085e-09	490089	ebi-a-GCST90018926
109	rs4930045	C	T	C	T	-0.0706	0.0086	0.705243	0.6555	FALSE	FALSE	FALSE	finn-b-AB1_CANDIDIASIS	11	2196424	0.0337	216831	0.7982	NA	NA	NA	NA	NA	NA	NA	11	2196424	0.0079	2.75994e-19	490089	ebi-a-GCST90018926
110	rs5215	T	C	T	C	-0.0623	-0.0178	0.616015	0.5284	FALSE	FALSE	FALSE	finn-b-AB1_CANDIDIASIS	11	17408630	0.032	216831	0.578	NA	NA	NA	NA	NA	NA	NA	11	17408630	0.0064	2.40824e-22	490089	ebi-a-GCST90018926
111	rs543159	A	C	A	C	-0.0364	-0.0307	0.427571	0.4962	FALSE	FALSE	FALSE	finn-b-AB1_CANDIDIASIS	6	160776017	0.032	216831	0.3379	NA	NA	NA	NA	NA	NA	NA	6	160776017	0.0065	2.38798e-08	490089	ebi-a-GCST90018926
112	rs554833	T	C	T	C	0.0443	0.0007	0.376316	0.4355	FALSE	FALSE	FALSE	finn-b-AB1_CANDIDIASIS	9	136147160	0.0322	216831	0.9817	NA	NA	NA	NA	NA	NA	NA	9	136147160	0.0064	4.18794e-12	490089	ebi-a-GCST90018926
113	rs56094641	G	A	G	A	0.1166	-0.0709	0.352899	0.419	FALSE	FALSE	FALSE	finn-b-AB1_CANDIDIASIS	16	53806453	0.0324	216831	0.0283302	NA	NA	NA	NA	NA	NA	NA	16	53806453	0.0069	2.22895e-64	490089	ebi-a-GCST90018926
114	rs56218782	C	T	C	T	-0.039	-0.0008	0.312633	0.3404	FALSE	FALSE	FALSE	finn-b-AB1_CANDIDIASIS	4	140893287	0.0338	216831	0.9809	NA	NA	NA	NA	NA	NA	NA	4	140893287	0.0068	1.109e-08	490089	ebi-a-GCST90018926
115	rs56348580	C	G	C	G	-0.0631	0.0479	0.301336	0.2827	FALSE	TRUE	FALSE	finn-b-AB1_CANDIDIASIS	12	121432117	0.0357	216831	0.1796	NA	NA	NA	NA	NA	NA	NA	12	121432117	0.0093	1.40896e-11	490089	ebi-a-GCST90018926
116	rs576674	A	G	A	G	-0.0802	0.0463	0.856359	0.9061	FALSE	FALSE	FALSE	finn-b-AB1_CANDIDIASIS	13	33554302	0.0549	216831	0.3988	NA	NA	NA	NA	NA	NA	NA	13	33554302	0.0091	1.72108e-18	490089	ebi-a-GCST90018926
117	rs58090211	A	C	A	C	-0.0807	-0.094	0.0766814	0.01531	FALSE	FALSE	FALSE	finn-b-AB1_CANDIDIASIS	11	35433712	0.1306	216831	0.472	NA	NA	NA	NA	NA	NA	NA	11	35433712	0.0136	2.60597e-09	490089	ebi-a-GCST90018926
118	rs62262091	T	C	T	C	0.0876	0.0877	0.0970158	0.1006	FALSE	FALSE	FALSE	finn-b-AB1_CANDIDIASIS	3	47693664	0.0531	216831	0.0987711	NA	NA	NA	NA	NA	NA	NA	3	47693664	0.0148	2.94802e-09	490089	ebi-a-GCST90018926
119	rs62319060	C	T	C	T	0.0371	-0.0168	0.470491	0.4371	FALSE	FALSE	FALSE	finn-b-AB1_CANDIDIASIS	4	96145415	0.0322	216831	0.6022	NA	NA	NA	NA	NA	NA	NA	4	96145415	0.0066	1.952e-08	490089	ebi-a-GCST90018926
120	rs62405419	T	G	T	G	0.0565	-0.0514	0.156975	0.09365	FALSE	FALSE	FALSE	finn-b-AB1_CANDIDIASIS	6	50787459	0.0549	216831	0.3491	NA	NA	NA	NA	NA	NA	NA	6	50787459	0.0082	4.60363e-12	490089	ebi-a-GCST90018926
121	rs62508166	A	G	A	G	-0.1018	0.0069	0.178231	0.1853	FALSE	FALSE	FALSE	finn-b-AB1_CANDIDIASIS	8	41537318	0.0414	216831	0.8685	NA	NA	NA	NA	NA	NA	NA	8	41537318	0.0085	1.01298e-32	490089	ebi-a-GCST90018926
122	rs633715	C	T	C	T	0.0491	-0.0305	0.218583	0.2261	FALSE	FALSE	FALSE	finn-b-AB1_CANDIDIASIS	1	177852580	0.0383	216831	0.4258	NA	NA	NA	NA	NA	NA	NA	1	177852580	0.0075	5.66239e-11	490089	ebi-a-GCST90018926
123	rs6438138	T	A	T	A	0.041	0.0142	0.306114	0.3248	FALSE	TRUE	FALSE	finn-b-AB1_CANDIDIASIS	3	113026691	0.0341	216831	0.6775	NA	NA	NA	NA	NA	NA	NA	3	113026691	0.0067	9.50911e-10	490089	ebi-a-GCST90018926
124	rs6453133	G	A	G	A	-0.0438	-0.0128	0.357642	0.3356	FALSE	FALSE	FALSE	finn-b-AB1_CANDIDIASIS	5	74692776	0.0339	216831	0.704301	NA	NA	NA	NA	NA	NA	NA	5	74692776	0.0065	1.56495e-11	490089	ebi-a-GCST90018926
125	rs6496742	T	C	T	C	0.0582	-0.0563	0.303172	0.2534	FALSE	FALSE	FALSE	finn-b-AB1_CANDIDIASIS	15	91523036	0.0368	216831	0.1254	NA	NA	NA	NA	NA	NA	NA	15	91523036	0.0067	5.76235e-18	490089	ebi-a-GCST90018926
126	rs6554060	G	A	G	A	0.0366	-0.0253	0.376916	0.2917	FALSE	FALSE	FALSE	finn-b-AB1_CANDIDIASIS	4	52776901	0.0351	216831	0.4711	NA	NA	NA	NA	NA	NA	NA	4	52776901	0.0066	3.58798e-08	490089	ebi-a-GCST90018926
127	rs6567160	C	T	C	T	0.0785	0.0533	0.218731	0.1841	FALSE	FALSE	FALSE	finn-b-AB1_CANDIDIASIS	18	57829135	0.0413	216831	0.1964	NA	NA	NA	NA	NA	NA	NA	18	57829135	0.0076	4.87753e-25	490089	ebi-a-GCST90018926
128	rs6813195	T	C	T	C	-0.062	-0.0517	0.353285	0.3326	FALSE	FALSE	FALSE	finn-b-AB1_CANDIDIASIS	4	153520475	0.0341	216831	0.1296	NA	NA	NA	NA	NA	NA	NA	4	153520475	0.0066	4.37623e-21	490089	ebi-a-GCST90018926
129	rs6853272	T	C	T	C	-0.0718	-0.141	0.923642	0.9742	FALSE	FALSE	FALSE	finn-b-AB1_CANDIDIASIS	4	71735967	0.1003	216831	0.1598	NA	NA	NA	NA	NA	NA	NA	4	71735967	0.0103	3.84326e-12	490089	ebi-a-GCST90018926
130	rs6878122	A	G	A	G	-0.0547	0.0553	0.778957	0.7724	FALSE	FALSE	FALSE	finn-b-AB1_CANDIDIASIS	5	76427311	0.0381	216831	0.1473	NA	NA	NA	NA	NA	NA	NA	5	76427311	0.0092	2.46099e-09	490089	ebi-a-GCST90018926
131	rs6885132	G	C	G	C	-0.0449	-0.0319	0.195176	0.1172	FALSE	TRUE	FALSE	finn-b-AB1_CANDIDIASIS	5	14768092	0.0502	216831	0.524499	NA	NA	NA	NA	NA	NA	NA	5	14768092	0.0077	5.17798e-09	490089	ebi-a-GCST90018926
132	rs6919504	G	A	G	A	0.0625	0.181	0.0677522	0.02208	FALSE	FALSE	FALSE	finn-b-AB1_CANDIDIASIS	6	156976650	0.1079	216831	0.0933297	NA	NA	NA	NA	NA	NA	NA	6	156976650	0.0111	1.679e-08	490089	ebi-a-GCST90018926
133	rs6985028	A	G	A	G	-0.0408	0.0396	0.656712	0.6205	FALSE	FALSE	FALSE	finn-b-AB1_CANDIDIASIS	8	30822094	0.0331	216831	0.2315	NA	NA	NA	NA	NA	NA	NA	8	30822094	0.0073	2.81501e-08	490089	ebi-a-GCST90018926
134	rs7030811	A	T	A	T	-0.0944	0.0799	0.0395381	0.0225	FALSE	TRUE	FALSE	finn-b-AB1_CANDIDIASIS	9	22288140	0.1072	216831	0.4557	NA	NA	NA	NA	NA	NA	NA	9	22288140	0.0151	4.08799e-10	490089	ebi-a-GCST90018926
135	rs7132351	A	G	A	G	0.063	-0.0098	0.17439	0.1807	FALSE	FALSE	FALSE	finn-b-AB1_CANDIDIASIS	12	118414926	0.0416	216831	0.8146	NA	NA	NA	NA	NA	NA	NA	12	118414926	0.0079	1.77705e-15	490089	ebi-a-GCST90018926
136	rs7132908	A	G	A	G	0.0394	-0.0322	0.358104	0.3835	FALSE	FALSE	FALSE	finn-b-AB1_CANDIDIASIS	12	50263148	0.033	216831	0.3286	NA	NA	NA	NA	NA	NA	NA	12	50263148	0.0066	2.63003e-09	490089	ebi-a-GCST90018926
137	rs7141	A	G	A	G	-0.0357	0.0528	0.6394	0.6806	FALSE	FALSE	FALSE	finn-b-AB1_CANDIDIASIS	17	7614601	0.0345	216831	0.1261	NA	NA	NA	NA	NA	NA	NA	17	7614601	0.0065	3.75301e-08	490089	ebi-a-GCST90018926
138	rs71424153	C	G	C	G	-0.0429	0.0107	0.259162	0.2282	FALSE	TRUE	FALSE	finn-b-AB1_CANDIDIASIS	2	65280894	0.0382	216831	0.7784	NA	NA	NA	NA	NA	NA	NA	2	65280894	0.007	9.22805e-10	490089	ebi-a-GCST90018926
139	rs7172432	G	A	G	A	-0.0604	-0.0048	0.452818	0.5532	FALSE	FALSE	FALSE	finn-b-AB1_CANDIDIASIS	15	62396389	0.0322	216831	0.881	NA	NA	NA	NA	NA	NA	NA	15	62396389	0.0063	8.27752e-22	490089	ebi-a-GCST90018926
140	rs7250869	C	T	C	T	-0.0488	-0.0294	0.628785	0.6736	FALSE	FALSE	FALSE	finn-b-AB1_CANDIDIASIS	19	33887405	0.0342	216831	0.3889	NA	NA	NA	NA	NA	NA	NA	19	33887405	0.0065	5.16892e-14	490089	ebi-a-GCST90018926
141	rs72640313	A	G	A	G	-0.0615	0.0622	0.116012	0.07468	FALSE	FALSE	FALSE	finn-b-AB1_CANDIDIASIS	13	91950181	0.0606	216831	0.3049	NA	NA	NA	NA	NA	NA	NA	13	91950181	0.0094	6.62064e-11	490089	ebi-a-GCST90018926
142	rs72802365	C	G	C	G	-0.1168	-0.0298	0.0619909	0.07987	FALSE	TRUE	FALSE	finn-b-AB1_CANDIDIASIS	16	75246035	0.0591	216831	0.614301	NA	NA	NA	NA	NA	NA	NA	16	75246035	0.0146	1.21395e-15	490089	ebi-a-GCST90018926
143	rs72830608	T	G	T	G	0.0482	-0.0742	0.305978	0.2488	FALSE	FALSE	FALSE	finn-b-AB1_CANDIDIASIS	6	20525488	0.0372	216831	0.0458796	TRUE	rs72830608	rs9358341	T	G	C	A	6	20519120	0.0077	3.26701e-10	490089	ebi-a-GCST90018926
144	rs72906810	G	A	G	A	-0.0876	0.0759	0.0894907	0.05715	FALSE	FALSE	FALSE	finn-b-AB1_CANDIDIASIS	1	51463424	0.069	216831	0.2712	TRUE	rs72906810	rs10888713	G	A	T	A	1	51457200	0.0124	1.96517e-12	490089	ebi-a-GCST90018926
145	rs72951548	T	C	T	C	-0.0627	0.0005	0.188488	0.2023	FALSE	FALSE	FALSE	finn-b-AB1_CANDIDIASIS	6	118050841	0.04	216831	0.9891	NA	NA	NA	NA	NA	NA	NA	6	118050841	0.0078	1.24108e-15	490089	ebi-a-GCST90018926
146	rs72964564	C	A	C	A	-0.1004	0.008	0.231426	0.1759	FALSE	FALSE	FALSE	finn-b-AB1_CANDIDIASIS	3	123054770	0.0421	216831	0.85	NA	NA	NA	NA	NA	NA	NA	3	123054770	0.0104	3.96369e-22	490089	ebi-a-GCST90018926
147	rs73221113	A	G	A	G	0.0933	-0.1368	0.039939	0.05153	FALSE	FALSE	FALSE	finn-b-AB1_CANDIDIASIS	4	718868	0.0727	216831	0.06008	NA	NA	NA	NA	NA	NA	NA	4	718868	0.016	6.12802e-09	490089	ebi-a-GCST90018926
148	rs73347525	G	A	G	A	-0.0536	-0.0579	0.201505	0.2217	FALSE	FALSE	FALSE	finn-b-AB1_CANDIDIASIS	14	101255172	0.039	216831	0.1375	NA	NA	NA	NA	NA	NA	NA	14	101255172	0.008	2.48485e-11	490089	ebi-a-GCST90018926
149	rs74862545	T	C	T	C	-0.2052	-0.0376	0.0223105	0.01951	FALSE	FALSE	FALSE	finn-b-AB1_CANDIDIASIS	12	4365572	0.118	216831	0.75	NA	NA	NA	NA	NA	NA	NA	12	4365572	0.0301	9.97241e-12	490089	ebi-a-GCST90018926
150	rs75418188	T	C	T	C	0.1337	-0.0314	0.0276409	0.01692	FALSE	FALSE	FALSE	finn-b-AB1_CANDIDIASIS	17	6945483	0.124	216831	0.8003	NA	NA	NA	NA	NA	NA	NA	17	6945483	0.0157	1.66418e-17	490089	ebi-a-GCST90018926
151	rs755249	T	C	T	C	0.0617	-0.03	0.217225	0.226	FALSE	FALSE	FALSE	finn-b-AB1_CANDIDIASIS	1	39995074	0.0383	216831	0.4338	NA	NA	NA	NA	NA	NA	NA	1	39995074	0.0077	1.45312e-15	490089	ebi-a-GCST90018926
152	rs75872811	G	A	G	A	-0.0727	-0.0933	0.0871287	0.1073	FALSE	FALSE	FALSE	finn-b-AB1_CANDIDIASIS	10	63732315	0.0517	216831	0.0711394	NA	NA	NA	NA	NA	NA	NA	10	63732315	0.0102	1.03395e-12	490089	ebi-a-GCST90018926
153	rs76177300	A	G	A	G	0.1309	-0.0446	0.0551313	0.05788	FALSE	FALSE	FALSE	finn-b-AB1_CANDIDIASIS	5	102143311	0.0686	216831	0.5154	NA	NA	NA	NA	NA	NA	NA	5	102143311	0.0187	2.59298e-12	490089	ebi-a-GCST90018926
154	rs76895963	G	T	G	T	-0.4582	-0.1674	0.023748	0.03111	FALSE	FALSE	FALSE	finn-b-AB1_CANDIDIASIS	12	4384844	0.0964	216831	0.0826704	NA	NA	NA	NA	NA	NA	NA	12	4384844	0.0303	8.22432e-52	490089	ebi-a-GCST90018926
155	rs7741521	A	G	A	G	-0.0618	-0.0857	0.0717495	0.0489	FALSE	FALSE	FALSE	finn-b-AB1_CANDIDIASIS	6	31442748	0.0734	216831	0.2434	NA	NA	NA	NA	NA	NA	NA	6	31442748	0.011	2.10902e-08	490089	ebi-a-GCST90018926
156	rs77464186	C	A	C	A	-0.1028	-0.0763	0.141673	0.2375	FALSE	FALSE	FALSE	finn-b-AB1_CANDIDIASIS	11	72460398	0.0376	216831	0.0426305	NA	NA	NA	NA	NA	NA	NA	11	72460398	0.01	5.67153e-25	490089	ebi-a-GCST90018926
157	rs7778167	A	G	A	G	0.0571	0.0188	0.216676	0.2223	FALSE	FALSE	FALSE	finn-b-AB1_CANDIDIASIS	7	127851628	0.0388	216831	0.6272	NA	NA	NA	NA	NA	NA	NA	7	127851628	0.0082	4.22377e-12	490089	ebi-a-GCST90018926
158	rs78470967	A	T	A	T	-0.1272	-0.0234	0.042318	0.03942	FALSE	TRUE	FALSE	finn-b-AB1_CANDIDIASIS	12	4521511	0.0833	216831	0.7782	NA	NA	NA	NA	NA	NA	NA	12	4521511	0.0217	4.69797e-09	490089	ebi-a-GCST90018926
159	rs8043085	T	G	T	G	0.0457	0.0633	0.301228	0.2303	FALSE	FALSE	FALSE	finn-b-AB1_CANDIDIASIS	15	38828140	0.038	216831	0.0961701	NA	NA	NA	NA	NA	NA	NA	15	38828140	0.0068	1.83612e-11	490089	ebi-a-GCST90018926
160	rs8100204	A	G	A	G	0.0552	0.0726	0.169058	0.1599	FALSE	FALSE	FALSE	finn-b-AB1_CANDIDIASIS	19	19393714	0.044	216831	0.0991494	NA	NA	NA	NA	NA	NA	NA	19	19393714	0.0082	2.07683e-11	490089	ebi-a-GCST90018926
161	rs8100562	T	C	T	C	0.0559	0.0001	0.170998	0.152	FALSE	FALSE	FALSE	finn-b-AB1_CANDIDIASIS	19	7241501	0.0445	216831	0.9977	NA	NA	NA	NA	NA	NA	NA	19	7241501	0.0088	1.893e-10	490089	ebi-a-GCST90018926
162	rs860262	A	C	A	C	-0.0668	0.0404	0.420673	0.4882	FALSE	FALSE	FALSE	finn-b-AB1_CANDIDIASIS	7	28194397	0.032	216831	0.2062	NA	NA	NA	NA	NA	NA	NA	7	28194397	0.0068	9.18121e-23	490089	ebi-a-GCST90018926
163	rs9265433	C	T	C	T	0.0625	-0.0185	0.445483	0.5695	FALSE	FALSE	FALSE	finn-b-AB1_CANDIDIASIS	6	31296247	0.0327	216831	0.572	NA	NA	NA	NA	NA	NA	NA	6	31296247	0.0067	6.27625e-21	490089	ebi-a-GCST90018926
164	rs9304665	A	T	A	T	0.0545	0.0063	0.752917	0.72	FALSE	TRUE	FALSE	finn-b-AB1_CANDIDIASIS	19	47602577	0.0357	216831	0.8608	NA	NA	NA	NA	NA	NA	NA	19	47602577	0.0098	2.63099e-08	490089	ebi-a-GCST90018926
165	rs9368222	A	C	A	C	0.1551	0.0819	0.318552	0.3292	FALSE	FALSE	FALSE	finn-b-AB1_CANDIDIASIS	6	20686996	0.034	216831	0.0158701	NA	NA	NA	NA	NA	NA	NA	6	20686996	0.0066	2.04174e-122	490089	ebi-a-GCST90018926
166	rs9379084	A	G	A	G	-0.0816	0.0309	0.156857	0.114	FALSE	FALSE	FALSE	finn-b-AB1_CANDIDIASIS	6	7231843	0.051	216831	0.5444	NA	NA	NA	NA	NA	NA	NA	6	7231843	0.0085	1.044e-21	490089	ebi-a-GCST90018926
167	rs9562987	A	G	A	G	-0.0413	-0.1274	0.41532	0.2493	FALSE	FALSE	FALSE	finn-b-AB1_CANDIDIASIS	13	51095908	0.037	216831	0.000579602	NA	NA	NA	NA	NA	NA	NA	13	51095908	0.0069	2.30701e-09	490089	ebi-a-GCST90018926
168	rs972119	G	A	G	A	-0.0465	0.0141	0.215533	0.2525	FALSE	FALSE	FALSE	finn-b-AB1_CANDIDIASIS	6	143170972	0.0367	216831	0.701799	NA	NA	NA	NA	NA	NA	NA	6	143170972	0.0074	4.37502e-10	490089	ebi-a-GCST90018926
169	rs9844972	C	G	C	G	0.1036	0.1895	0.0666559	0.05427	FALSE	TRUE	FALSE	finn-b-AB1_CANDIDIASIS	3	150097635	0.0708	216831	0.00743002	NA	NA	NA	NA	NA	NA	NA	3	150097635	0.0176	4.26403e-09	490089	ebi-a-GCST90018926
170	rs9873519	T	C	T	C	0.0373	-0.0005	0.487086	0.583	FALSE	FALSE	FALSE	finn-b-AB1_CANDIDIASIS	3	124921457	0.0326	216831	0.9884	NA	NA	NA	NA	NA	NA	NA	3	124921457	0.0065	7.62606e-09	490089	ebi-a-GCST90018926

## Sheet: Table S2
Table S2. SNPs associated with T2D (wide definition)
No.	SNP	effect_allele.exposure	other_allele.exposure	effect_allele.outcome	other_allele.outcome	beta.exposure	beta.outcome	eaf.exposure	eaf.outcome	remove	palindromic	ambiguous	id.outcome	chr	pos	se.outcome	samplesize.outcome	pval.outcome	pval.exposure	chr.exposure	samplesize.exposure	pos.exposure	se.exposure	id.exposure
1	rs1046317	C	T	C	T	0.0853	0.0657	0.6099	0.6106	FALSE	FALSE	FALSE	finn-b-AB1_CANDIDIASIS	4	6304242	0.0329	216831	0.0457699	2.21e-10	4	202046	6304242	0.0134	finn-b-T2D_WIDE
2	rs10830963	G	C	G	C	0.0871	0.0889	0.3548	0.3567	FALSE	TRUE	FALSE	finn-b-AB1_CANDIDIASIS	11	92708710	0.0334	216831	0.00781304	1.95e-10	11	202046	92708710	0.0137	finn-b-T2D_WIDE
3	rs10882099	C	T	C	T	-0.0718	0.0227	0.4774	0.4766	FALSE	FALSE	FALSE	finn-b-AB1_CANDIDIASIS	10	94460650	0.032	216831	0.4784	4.36e-08	10	202046	94460650	0.0131	finn-b-T2D_WIDE
4	rs10965247	G	A	G	A	-0.1211	-0.0353	0.1524	0.1517	FALSE	FALSE	FALSE	finn-b-AB1_CANDIDIASIS	9	22132729	0.0446	216831	0.4289	3.77e-11	9	202046	22132729	0.0183	finn-b-T2D_WIDE
5	rs111634150	C	T	C	T	0.3176	0.0095	0.00975	0.009748	FALSE	FALSE	FALSE	finn-b-AB1_CANDIDIASIS	3	117239321	0.1696	216831	0.9552	4.09e-06	3	202046	117239321	0.0689	finn-b-T2D_WIDE
6	rs111798464	A	G	A	G	0.2404	0.2631	0.01715	0.01712	FALSE	FALSE	FALSE	finn-b-AB1_CANDIDIASIS	18	60080266	0.1222	216831	0.0312802	1.31e-06	18	202046	60080266	0.0497	finn-b-T2D_WIDE
7	rs112108223	A	G	A	G	-0.275	-0.016	0.02278	0.02235	FALSE	FALSE	FALSE	finn-b-AB1_CANDIDIASIS	12	4271088	0.1095	216831	0.8836	1.23e-09	12	202046	4271088	0.0453	finn-b-T2D_WIDE
8	rs11257659	T	C	T	C	0.0914	0.0098	0.2639	0.2648	FALSE	FALSE	FALSE	finn-b-AB1_CANDIDIASIS	10	12309269	0.0366	216831	0.788099	8.77e-10	10	202046	12309269	0.0149	finn-b-T2D_WIDE
9	rs11263763	A	G	A	G	-0.0704	-0.0071	0.6464	0.6458	FALSE	FALSE	FALSE	finn-b-AB1_CANDIDIASIS	17	36103565	0.0335	216831	0.8311	2.73e-07	17	202046	36103565	0.0137	finn-b-T2D_WIDE
10	rs11558471	G	A	G	A	-0.0696	0.0295	0.3796	0.3784	FALSE	FALSE	FALSE	finn-b-AB1_CANDIDIASIS	8	118185733	0.033	216831	0.3712	2.39e-07	8	202046	118185733	0.0135	finn-b-T2D_WIDE
11	rs116945400	C	T	C	T	0.4133	0.3282	0.006359	0.006316	FALSE	FALSE	FALSE	finn-b-AB1_CANDIDIASIS	22	25283348	0.2087	216831	0.1158	9.28e-07	22	202046	25283348	0.0842	finn-b-T2D_WIDE
12	rs11712037	G	C	G	C	-0.0951	-0.0363	0.1715	0.1708	FALSE	TRUE	FALSE	finn-b-AB1_CANDIDIASIS	3	12344730	0.0425	216831	0.3925	4.47e-08	3	202046	12344730	0.0174	finn-b-T2D_WIDE
13	rs11717195	C	T	C	T	-0.0887	0.0147	0.1764	0.176	FALSE	FALSE	FALSE	finn-b-AB1_CANDIDIASIS	3	123082398	0.042	216831	0.7257	2.48e-07	3	202046	123082398	0.0172	finn-b-T2D_WIDE
14	rs11803541	A	T	A	T	0.105	0.0371	0.08955	0.08962	FALSE	TRUE	FALSE	finn-b-AB1_CANDIDIASIS	1	57850642	0.0558	216831	0.5061	4.27e-06	1	202046	57850642	0.0228	finn-b-T2D_WIDE
15	rs1182443	G	A	G	A	0.0945	-0.0426	0.8523	0.8526	FALSE	FALSE	FALSE	finn-b-AB1_CANDIDIASIS	7	157026052	0.045	216831	0.3439	3.24e-07	7	202046	157026052	0.0185	finn-b-T2D_WIDE
16	rs11992396	A	C	A	C	-0.0726	0.0011	0.2743	0.2742	FALSE	FALSE	FALSE	finn-b-AB1_CANDIDIASIS	8	18531247	0.0364	216831	0.9759	1.1e-06	8	202046	18531247	0.0149	finn-b-T2D_WIDE
17	rs12052184	A	G	A	G	0.0768	0.0611	0.1894	0.1897	FALSE	FALSE	FALSE	finn-b-AB1_CANDIDIASIS	19	7099089	0.0411	216831	0.1377	4.72e-06	19	202046	7099089	0.0168	finn-b-T2D_WIDE
18	rs12131790	C	T	C	T	0.1161	0.1103	0.09399	0.09418	FALSE	FALSE	FALSE	finn-b-AB1_CANDIDIASIS	1	40206732	0.0547	216831	0.0438097	2.47e-07	1	202046	40206732	0.0225	finn-b-T2D_WIDE
19	rs1234556	T	C	T	C	-0.0646	-0.0222	0.3343	0.3345	FALSE	FALSE	FALSE	finn-b-AB1_CANDIDIASIS	1	167632688	0.034	216831	0.5131	3.54e-06	1	202046	167632688	0.0139	finn-b-T2D_WIDE
20	rs12449219	G	C	G	C	0.1475	-0.104	0.05816	0.05839	FALSE	TRUE	FALSE	finn-b-AB1_CANDIDIASIS	16	77261943	0.0682	216831	0.1269	1.43e-07	16	202046	77261943	0.028	finn-b-T2D_WIDE
21	rs1254190	T	C	T	C	-0.0617	-0.0363	0.4466	0.4459	FALSE	FALSE	FALSE	finn-b-AB1_CANDIDIASIS	1	236432013	0.0326	216831	0.2655	3.62e-06	1	202046	236432013	0.0133	finn-b-T2D_WIDE
22	rs13041102	A	G	A	G	0.146	-0.1389	0.05295	0.05309	FALSE	FALSE	FALSE	finn-b-AB1_CANDIDIASIS	20	33369011	0.0716	216831	0.05254	6.2e-07	20	202046	33369011	0.0293	finn-b-T2D_WIDE
23	rs13242776	C	T	C	T	0.1061	0.0981	0.1056	0.1056	FALSE	FALSE	FALSE	finn-b-AB1_CANDIDIASIS	7	38624195	0.0523	216831	0.0605006	6.64e-07	7	202046	38624195	0.0213	finn-b-T2D_WIDE
24	rs13423091	G	T	G	T	0.1156	0.0334	0.09884	0.09938	FALSE	FALSE	FALSE	finn-b-AB1_CANDIDIASIS	2	60560560	0.0537	216831	0.5334	1.27e-07	2	202046	60560560	0.0219	finn-b-T2D_WIDE
25	rs1371573	T	C	T	C	0.0964	0.0181	0.1315	0.1315	FALSE	FALSE	FALSE	finn-b-AB1_CANDIDIASIS	2	174085747	0.0475	216831	0.7031	6.28e-07	2	202046	174085747	0.0193	finn-b-T2D_WIDE
26	rs140188869	A	G	A	G	0.6305	0.0708	0.00313	0.003151	FALSE	FALSE	FALSE	finn-b-AB1_CANDIDIASIS	15	25469752	0.2815	216831	0.8014	2.41e-07	15	202046	25469752	0.1221	finn-b-T2D_WIDE
27	rs142942475	A	G	A	G	0.1246	0.07	0.07432	0.07472	FALSE	FALSE	FALSE	finn-b-AB1_CANDIDIASIS	10	70245198	0.0617	216831	0.2569	6.05e-07	10	202046	70245198	0.025	finn-b-T2D_WIDE
28	rs17008861	T	C	T	C	-0.1226	-0.1667	0.06809	0.06798	FALSE	FALSE	FALSE	finn-b-AB1_CANDIDIASIS	4	85335624	0.0645	216831	0.00972792	3.44e-06	4	202046	85335624	0.0264	finn-b-T2D_WIDE
29	rs1705219	T	C	T	C	-0.0728	-0.0231	0.3596	0.3592	FALSE	FALSE	FALSE	finn-b-AB1_CANDIDIASIS	12	71511307	0.0333	216831	0.487401	9.7e-08	12	202046	71511307	0.0136	finn-b-T2D_WIDE
30	rs1815311	G	A	G	A	0.0769	-0.0025	0.4047	0.4054	FALSE	FALSE	FALSE	finn-b-AB1_CANDIDIASIS	6	7245458	0.0327	216831	0.9389	8.93e-09	6	202046	7245458	0.0134	finn-b-T2D_WIDE
31	rs2237897	T	C	T	C	-0.1652	-0.0664	0.08193	0.08138	FALSE	FALSE	FALSE	finn-b-AB1_CANDIDIASIS	11	2858546	0.0589	216831	0.2598	8.67e-12	11	202046	2858546	0.0242	finn-b-T2D_WIDE
32	rs2243621	T	C	T	C	0.1118	0.0248	0.2876	0.2875	FALSE	FALSE	FALSE	finn-b-AB1_CANDIDIASIS	6	31431820	0.0411	216831	0.5467	2.73e-11	6	202046	31431820	0.0168	finn-b-T2D_WIDE
33	rs2254021	A	T	A	T	0.0739	-0.0095	0.3951	0.3952	FALSE	TRUE	FALSE	finn-b-AB1_CANDIDIASIS	17	3935310	0.0328	216831	0.7715	3.32e-08	17	202046	3935310	0.0134	finn-b-T2D_WIDE
34	rs2256862	G	A	G	A	0.0667	-0.0398	0.5776	0.578	FALSE	FALSE	FALSE	finn-b-AB1_CANDIDIASIS	9	103811144	0.0326	216831	0.2224	5.44e-07	9	202046	103811144	0.0133	finn-b-T2D_WIDE
35	rs28516945	C	T	C	T	0.0733	0.0589	0.2509	0.251	FALSE	FALSE	FALSE	finn-b-AB1_CANDIDIASIS	17	57816578	0.0369	216831	0.1101	1.12e-06	17	202046	57816578	0.0151	finn-b-T2D_WIDE
36	rs2854050	A	G	A	G	0.2584	0.1166	0.03234	0.03246	FALSE	FALSE	FALSE	finn-b-AB1_CANDIDIASIS	6	32185605	0.0903	216831	0.1966	3.73e-12	6	202046	32185605	0.0372	finn-b-T2D_WIDE
37	rs28624681	C	T	C	T	0.0909	-0.0161	0.7068	0.7079	FALSE	FALSE	FALSE	finn-b-AB1_CANDIDIASIS	9	139237902	0.0353	216831	0.6486	3.16e-10	9	202046	139237902	0.0144	finn-b-T2D_WIDE
38	rs28789746	C	T	C	T	0.0638	0.0034	0.3542	0.3542	FALSE	FALSE	FALSE	finn-b-AB1_CANDIDIASIS	4	89230502	0.034	216831	0.9206	4.09e-06	4	202046	89230502	0.0139	finn-b-T2D_WIDE
39	rs2943650	T	C	T	C	0.0882	-0.0536	0.6386	0.6392	FALSE	FALSE	FALSE	finn-b-AB1_CANDIDIASIS	2	227105921	0.0332	216831	0.1063	8.95e-11	2	202046	227105921	0.0136	finn-b-T2D_WIDE
40	rs34656389	G	A	G	A	0.0658	-0.0034	0.4574	0.458	FALSE	FALSE	FALSE	finn-b-AB1_CANDIDIASIS	4	96153214	0.0321	216831	0.9151	5.37e-07	4	202046	96153214	0.0131	finn-b-T2D_WIDE
41	rs34872471	C	T	C	T	0.2747	0.0077	0.1995	0.2016	FALSE	FALSE	FALSE	finn-b-AB1_CANDIDIASIS	10	114754071	0.0399	216831	0.8471	2.56e-61	10	202046	114754071	0.0166	finn-b-T2D_WIDE
42	rs35956589	A	G	A	G	-0.0618	0.0056	0.4118	0.4117	FALSE	FALSE	FALSE	finn-b-AB1_CANDIDIASIS	14	25924078	0.0327	216831	0.8642	3.85e-06	14	202046	25924078	0.0134	finn-b-T2D_WIDE
43	rs3887925	T	C	T	C	0.0792	0.0346	0.463	0.463	FALSE	FALSE	FALSE	finn-b-AB1_CANDIDIASIS	3	186665645	0.0321	216831	0.2808	1.73e-09	3	202046	186665645	0.0131	finn-b-T2D_WIDE
44	rs4439492	T	C	T	C	-0.0628	-0.0255	0.5628	0.5626	FALSE	FALSE	FALSE	finn-b-AB1_CANDIDIASIS	11	17386733	0.0323	216831	0.4294	1.84e-06	11	202046	17386733	0.0132	finn-b-T2D_WIDE
45	rs45551238	T	C	T	C	-0.2201	-0.018	0.05033	0.0499	FALSE	FALSE	FALSE	finn-b-AB1_CANDIDIASIS	20	57607363	0.0739	216831	0.8073	6.12e-13	20	202046	57607363	0.0306	finn-b-T2D_WIDE
46	rs4736819	T	C	T	C	0.0637	0.0289	0.5717	0.5719	FALSE	FALSE	FALSE	finn-b-AB1_CANDIDIASIS	8	41509915	0.0323	216831	0.3712	1.39e-06	8	202046	41509915	0.0132	finn-b-T2D_WIDE
47	rs4812812	T	C	T	C	0.0849	-0.0285	0.1964	0.1972	FALSE	FALSE	FALSE	finn-b-AB1_CANDIDIASIS	20	42907169	0.0402	216831	0.4789	2.6e-07	20	202046	42907169	0.0165	finn-b-T2D_WIDE
48	rs483082	T	G	T	G	-0.0823	0.0454	0.2366	0.2361	FALSE	FALSE	FALSE	finn-b-AB1_CANDIDIASIS	19	45416178	0.0379	216831	0.2307	1.27e-07	19	202046	45416178	0.0156	finn-b-T2D_WIDE
49	rs4837371	T	C	T	C	-0.0622	0.0386	0.5535	0.5537	FALSE	FALSE	FALSE	finn-b-AB1_CANDIDIASIS	9	132236708	0.0322	216831	0.2304	2.37e-06	9	202046	132236708	0.0132	finn-b-T2D_WIDE
50	rs55993634	G	C	G	C	-0.1441	-0.0267	0.08801	0.08741	FALSE	TRUE	FALSE	finn-b-AB1_CANDIDIASIS	16	75236763	0.0567	216831	0.6383	6.74e-10	16	202046	75236763	0.0233	finn-b-T2D_WIDE
51	rs56319762	T	C	T	C	0.0829	-0.0547	0.1748	0.1749	FALSE	FALSE	FALSE	finn-b-AB1_CANDIDIASIS	17	7491978	0.0421	216831	0.1937	1.36e-06	17	202046	7491978	0.0172	finn-b-T2D_WIDE
52	rs56348580	C	G	C	G	-0.0824	0.0479	0.2836	0.2827	FALSE	TRUE	FALSE	finn-b-AB1_CANDIDIASIS	12	121432117	0.0357	216831	0.1796	1.63e-08	12	202046	121432117	0.0146	finn-b-T2D_WIDE
53	rs57307671	T	A	T	A	0.0954	0.0363	0.1828	0.1835	FALSE	TRUE	FALSE	finn-b-AB1_CANDIDIASIS	7	102086605	0.0416	216831	0.3824	2.02e-08	7	202046	102086605	0.017	finn-b-T2D_WIDE
54	rs58502944	A	C	A	C	0.0698	-0.0345	0.2492	0.2496	FALSE	FALSE	FALSE	finn-b-AB1_CANDIDIASIS	11	28060943	0.0373	216831	0.3559	4.75e-06	11	202046	28060943	0.0153	finn-b-T2D_WIDE
55	rs590015	A	G	A	G	0.0726	0.0403	0.5027	0.5034	FALSE	FALSE	FALSE	finn-b-AB1_CANDIDIASIS	6	139824992	0.032	216831	0.208	2.79e-08	6	202046	139824992	0.0131	finn-b-T2D_WIDE
56	rs6002783	G	A	G	A	0.0744	0.0184	0.2075	0.2077	FALSE	FALSE	FALSE	finn-b-AB1_CANDIDIASIS	22	42919254	0.0397	216831	0.6427	4.42e-06	22	202046	42919254	0.0162	finn-b-T2D_WIDE
57	rs61733623	G	A	G	A	0.1843	-0.0594	0.0316	0.03178	FALSE	FALSE	FALSE	finn-b-AB1_CANDIDIASIS	2	220101974	0.0919	216831	0.518	8.99e-07	2	202046	220101974	0.0375	finn-b-T2D_WIDE
58	rs61817618	C	T	C	T	0.1228	0.1243	0.08128	0.08133	FALSE	FALSE	FALSE	finn-b-AB1_CANDIDIASIS	1	114335788	0.0584	216831	0.0333603	2.8e-07	1	202046	114335788	0.0239	finn-b-T2D_WIDE
59	rs62138774	A	C	A	C	0.163	0.0291	0.04896	0.04922	FALSE	FALSE	FALSE	finn-b-AB1_CANDIDIASIS	2	43774213	0.0742	216831	0.6949	6.44e-08	2	202046	43774213	0.0301	finn-b-T2D_WIDE
60	rs631559	T	C	T	C	-0.0711	0.0005	0.2498	0.2499	FALSE	FALSE	FALSE	finn-b-AB1_CANDIDIASIS	6	124804941	0.0371	216831	0.9886	2.81e-06	6	202046	124804941	0.0152	finn-b-T2D_WIDE
61	rs6550758	C	A	C	A	-0.0921	-0.0193	0.822	0.8216	FALSE	FALSE	FALSE	finn-b-AB1_CANDIDIASIS	3	23407658	0.0418	216831	0.6445	6.94e-08	3	202046	23407658	0.0171	finn-b-T2D_WIDE
62	rs6753852	A	G	A	G	-0.0756	0.0354	0.741	0.7406	FALSE	FALSE	FALSE	finn-b-AB1_CANDIDIASIS	2	59291178	0.0364	216831	0.3311	3.84e-07	2	202046	59291178	0.0149	finn-b-T2D_WIDE
63	rs6780171	A	T	A	T	0.0946	-0.0051	0.3055	0.3065	FALSE	TRUE	FALSE	finn-b-AB1_CANDIDIASIS	3	185503456	0.0346	216831	0.883	2.32e-11	3	202046	185503456	0.0142	finn-b-T2D_WIDE
64	rs6839635	A	C	A	C	-0.0636	-0.0043	0.4594	0.459	FALSE	FALSE	FALSE	finn-b-AB1_CANDIDIASIS	4	103872854	0.0321	216831	0.8929	1.24e-06	4	202046	103872854	0.0131	finn-b-T2D_WIDE
65	rs7018475	G	T	G	T	0.1085	-0.014	0.2782	0.2791	FALSE	FALSE	FALSE	finn-b-AB1_CANDIDIASIS	9	22137685	0.0357	216831	0.696	1.16e-13	9	202046	22137685	0.0146	finn-b-T2D_WIDE
66	rs7109575	A	G	A	G	-0.0921	-0.0786	0.2382	0.2372	FALSE	FALSE	FALSE	finn-b-AB1_CANDIDIASIS	11	72463435	0.0377	216831	0.0368502	2.36e-09	11	202046	72463435	0.0154	finn-b-T2D_WIDE
67	rs71515844	A	G	A	G	-0.1854	-0.1192	0.02946	0.02943	FALSE	FALSE	FALSE	finn-b-AB1_CANDIDIASIS	8	23594262	0.0974	216831	0.2208	3.29e-06	8	202046	23594262	0.0398	finn-b-T2D_WIDE
68	rs72926962	T	C	T	C	0.1122	-0.0675	0.09996	0.1001	FALSE	FALSE	FALSE	finn-b-AB1_CANDIDIASIS	18	53076736	0.0534	216831	0.2062	2.75e-07	18	202046	53076736	0.0218	finn-b-T2D_WIDE
69	rs73193383	T	C	T	C	0.1335	0.0409	0.07966	0.07968	FALSE	FALSE	FALSE	finn-b-AB1_CANDIDIASIS	4	3392274	0.0593	216831	0.4901	3.92e-08	4	202046	3392274	0.0243	finn-b-T2D_WIDE
70	rs73748809	G	C	G	C	0.1067	0.0905	0.0928	0.09297	FALSE	TRUE	FALSE	finn-b-AB1_CANDIDIASIS	5	14337162	0.0555	216831	0.1031	2.54e-06	5	202046	14337162	0.0227	finn-b-T2D_WIDE
71	rs74448701	A	G	A	G	0.2581	0.0313	0.01395	0.01388	FALSE	FALSE	FALSE	finn-b-AB1_CANDIDIASIS	16	6361680	0.1386	216831	0.8212	4.14e-06	16	202046	6361680	0.0561	finn-b-T2D_WIDE
72	rs74862545	T	C	T	C	-0.2507	-0.0376	0.01966	0.01951	FALSE	FALSE	FALSE	finn-b-AB1_CANDIDIASIS	12	4365572	0.118	216831	0.75	2.54e-07	12	202046	4365572	0.0486	finn-b-T2D_WIDE
73	rs7538300	A	C	A	C	-0.0709	0.0527	0.7415	0.7412	FALSE	FALSE	FALSE	finn-b-AB1_CANDIDIASIS	1	39652764	0.0366	216831	0.1502	2.19e-06	1	202046	39652764	0.015	finn-b-T2D_WIDE
74	rs76895963	G	T	G	T	-0.3873	-0.1674	0.03183	0.03111	FALSE	FALSE	FALSE	finn-b-AB1_CANDIDIASIS	12	4384844	0.0964	216831	0.0826704	8.2e-22	12	202046	4384844	0.0404	finn-b-T2D_WIDE
75	rs77958594	A	G	A	G	0.2774	0.127	0.01364	0.01366	FALSE	FALSE	FALSE	finn-b-AB1_CANDIDIASIS	1	166365665	0.1378	216831	0.3567	1.35e-06	1	202046	166365665	0.0574	finn-b-T2D_WIDE
76	rs78470967	A	T	A	T	-0.198	-0.0234	0.0399	0.03942	FALSE	TRUE	FALSE	finn-b-AB1_CANDIDIASIS	12	4521511	0.0833	216831	0.7782	6.67e-09	12	202046	4521511	0.0341	finn-b-T2D_WIDE
77	rs7925578	T	G	T	G	0.0754	0.0398	0.3205	0.3213	FALSE	FALSE	FALSE	finn-b-AB1_CANDIDIASIS	11	2729947	0.0345	216831	0.2496	9.45e-08	11	202046	2729947	0.0141	finn-b-T2D_WIDE
78	rs7925737	T	C	T	C	-0.0881	-0.0269	0.1808	0.1807	FALSE	FALSE	FALSE	finn-b-AB1_CANDIDIASIS	11	128034022	0.0416	216831	0.5178	2.49e-07	11	202046	128034022	0.0171	finn-b-T2D_WIDE
79	rs7933187	A	G	A	G	0.0754	-0.0532	0.2074	0.2075	FALSE	FALSE	FALSE	finn-b-AB1_CANDIDIASIS	11	4741954	0.0395	216831	0.1777	2.91e-06	11	202046	4741954	0.0161	finn-b-T2D_WIDE
80	rs8048460	T	C	T	C	0.0629	-0.0047	0.6294	0.6293	FALSE	FALSE	FALSE	finn-b-AB1_CANDIDIASIS	16	89321758	0.0333	216831	0.8871	3.77e-06	16	202046	89321758	0.0136	finn-b-T2D_WIDE
81	rs8100204	A	G	A	G	0.0837	0.0726	0.1592	0.1599	FALSE	FALSE	FALSE	finn-b-AB1_CANDIDIASIS	19	19393714	0.044	216831	0.0991494	3.64e-06	19	202046	19393714	0.0181	finn-b-T2D_WIDE
82	rs9273401	G	A	G	A	0.2845	0.0506	0.1234	0.1229	FALSE	FALSE	FALSE	finn-b-AB1_CANDIDIASIS	6	32627129	0.0496	216831	0.3079	1.79e-44	6	202046	32627129	0.0203	finn-b-T2D_WIDE
83	rs9348441	A	T	A	T	0.13	0.0826	0.3277	0.3289	FALSE	TRUE	FALSE	finn-b-AB1_CANDIDIASIS	6	20680678	0.034	216831	0.0150501	8.07e-21	6	202046	20680678	0.0139	finn-b-T2D_WIDE
84	rs9937053	A	G	A	G	0.1275	-0.0549	0.4287	0.4298	FALSE	FALSE	FALSE	finn-b-AB1_CANDIDIASIS	16	53799507	0.0323	216831	0.0890492	4.58e-22	16	202046	53799507	0.0132	finn-b-T2D_WIDE

## Sheet: Table S3
Table S3. SNPs associated with severe autoimmune T2D
No.	SNP	effect_allele.exposure	other_allele.exposure	effect_allele.outcome	other_allele.outcome	beta.exposure	beta.outcome	eaf.exposure	eaf.outcome	remove	palindromic	ambiguous	id.outcome	chr	pos	se.outcome	samplesize.outcome	pval.outcome	mr_keep.outcome	chr.exposure	pos.exposure	se.exposure	pval.exposure	samplesize.exposure	id.exposure	mr_keep.exposure	pval_origin.exposure	mr_keep
1	rs2357133	A	C	A	C	-0.356089	-0.0368	0.357	0.4358	FALSE	FALSE	FALSE	finn-b-AB1_CANDIDIASIS	11	29998519	0.0324	216831	0.2566	TRUE	11	29998519	0.0764378	3.18456e-06	3196	ebi-a-GCST90026412	TRUE	reported	TRUE
2	rs2395040	G	A	G	A	0.58427	0.0164	0.502	0.4957	FALSE	FALSE	FALSE	finn-b-AB1_CANDIDIASIS	6	31461711	0.0325	216831	0.6142	TRUE	6	31461711	0.0745475	4.5941e-15	3196	ebi-a-GCST90026412	TRUE	reported	TRUE
3	rs2476601	G	A	G	A	-0.539417	-0.0529	0.886	0.8515	FALSE	FALSE	FALSE	finn-b-AB1_CANDIDIASIS	1	114377568	0.0446	216831	0.2358	TRUE	1	114377568	0.117075	4.07662e-06	3196	ebi-a-GCST90026412	TRUE	reported	TRUE
4	rs28732224	T	C	T	C	-0.537571	-0.074	0.129	0.2068	FALSE	FALSE	FALSE	finn-b-AB1_CANDIDIASIS	6	32427170	0.062	216831	0.2323	TRUE	6	32427170	0.107332	5.48643e-07	3196	ebi-a-GCST90026412	TRUE	reported	TRUE
5	rs564177	T	G	T	G	0.495921	0.0262	0.156	0.1192	FALSE	FALSE	FALSE	finn-b-AB1_CANDIDIASIS	3	171756380	0.05	216831	0.6002	TRUE	3	171756380	0.104056	1.88027e-06	3196	ebi-a-GCST90026412	TRUE	reported	TRUE
6	rs689	T	A	T	A	0.431113	0.0192	0.736	0.7908	FALSE	TRUE	FALSE	finn-b-AB1_CANDIDIASIS	11	2182224	0.0397	216831	0.6294	TRUE	11	2182224	0.0830899	2.11987e-07	3196	ebi-a-GCST90026412	TRUE	reported	TRUE
7	rs72695515	C	T	C	T	0.903488	0.0341	0.053	0.08913	FALSE	FALSE	FALSE	finn-b-AB1_CANDIDIASIS	14	91233872	0.0572	216831	0.551099	TRUE	14	91233872	0.195699	3.89861e-06	3196	ebi-a-GCST90026412	TRUE	reported	TRUE
8	rs72938853	G	T	G	T	0.400908	-0.0454	0.29	0.318	FALSE	FALSE	FALSE	finn-b-AB1_CANDIDIASIS	1	39390733	0.0345	216831	0.1882	TRUE	1	39390733	0.0810817	7.63414e-07	3196	ebi-a-GCST90026412	TRUE	reported	TRUE
9	rs73410773	A	G	A	G	1.0726	0.0804	0.096	0.1019	FALSE	FALSE	FALSE	finn-b-AB1_CANDIDIASIS	6	32789702	0.0531	216831	0.13	TRUE	6	32789702	0.121849	1.33629e-18	3196	ebi-a-GCST90026412	TRUE	reported	TRUE
10	rs77132859	G	A	G	A	0.616544	0.063	0.111	0.1247	FALSE	FALSE	FALSE	finn-b-AB1_CANDIDIASIS	1	66923044	0.0491	216831	0.1992	TRUE	1	66923044	0.129609	1.96549e-06	3196	ebi-a-GCST90026412	TRUE	reported	TRUE
11	rs8050328	G	T	G	T	-0.360766	-0.0432	0.328	0.3689	FALSE	FALSE	FALSE	finn-b-AB1_CANDIDIASIS	16	31404467	0.0331	216831	0.1913	TRUE	16	31404467	0.0775912	3.32606e-06	3196	ebi-a-GCST90026412	TRUE	reported	TRUE
12	rs9273368	A	G	A	G	0.98519	0.0532	0.35	0.2795	FALSE	FALSE	FALSE	finn-b-AB1_CANDIDIASIS	6	32626475	0.0377	216831	0.1581	TRUE	6	32626475	0.0745177	6.64967e-40	3196	ebi-a-GCST90026412	TRUE	reported	TRUE
13	rs979045	T	C	T	C	-0.495937	-0.0092	0.83	0.8009	FALSE	FALSE	FALSE	finn-b-AB1_CANDIDIASIS	21	18221925	0.0404	216831	0.8188	TRUE	21	18221925	0.102159	1.20667e-06	3196	ebi-a-GCST90026412	TRUE	reported	TRUE
